# Supplementary material for: Heterospecific territorial defense in tit species varies according to breeding habitat overlap
Source: Behav Ecol. 2025 Jul 20;36(4):araf082. doi: 10.1093/beheco/araf082 (PMC12322488; doi:10.1093/beheco/araf082)
Supplement: araf082_suppl_Supplementary_Materials_1 [file araf082_suppl_supplementary_materials_1.zip]

Archive with 1 entries (1 files):
- araf082_suppl_Supplementary_Tables_S1-S4_Figures_S1-S7.rtf
